# Supplementary material for: Feature Selection of OMIC Data by Ensemble Swarm Intelligence Based Approaches
Source: Front Genet. 2022 Mar 8;12:793629. doi: 10.3389/fgene.2021.793629 (PMC8957794; doi:10.3389/fgene.2021.793629)
Supplement: Supplementary file 1 [file Table2.XLSX]

## Sheet: Sheet2
Supplementary Table S2. The performance of baseline swarm intelligence algorithms and classifiers on transcriptome datasets (Five Flods CV)
Method	Classifiers	Dataset
		ALL1	ALL2	ALL3	ALL4	Adenoma	CNS	Colon	DLBCL	Gastric	Gastric1	Gastric2	Leukaemia	Lymphoma	Myeloma	Prostate	Stroke	T1D
ACO	DA	0.922154	0.59	0.608	0.719883	0.521429	0.65	0.80641	0.639167	0.769231	0.91601	0.951667	1	0.733333	0.786218	0.705238	0.725	0.574286
	EOL	0.882462	0.6	0.712	0.653216	0.807143	0.6	0.774359	0.7525	0.738462	0.832266	0.903333	1	0.711111	0.647563	0.685714	0.575	0.484762
	KNN	0.968615	0.63	0.792	0.740936	0.857143	0.683333	0.792308	0.8575	0.769231	0.875123	0.959667	1	0.8	0.803361	0.754762	0.675	0.63381
	NB	0.952308	0.59	0.664	0.69883	0.832143	0.666667	0.823077	0.7925	0.692308	0.923645	0.911	1	0.777778	0.780168	0.675238	0.55	0.584286
	SVM	0.976308	0.53	0.696	0.74152	0.832143	0.55	0.837179	0.871667	0.830769	0.951232	0.968	1	0.822222	0.780672	0.851905	0.7	0.634762
ASO	DA	1	0.55	0.768	0.784795	0.971429	0.7	0.870513	0.974167	0.907692	0.958128	0.976	1	0.955556	0.780336	0.901429	0.65	0.604762
	EOL	0.968615	0.56	0.704	0.774269	0.864286	0.5	0.805128	0.803333	0.8	0.888916	0.943	1	0.844444	0.687899	0.677143	0.6	0.554762
	KNN	0.992	0.58	0.8	0.687719	0.942857	0.65	0.870513	0.91	0.815385	0.951232	0.959333	1	0.822222	0.809076	0.792381	0.8	0.584286
	NB	0.976308	0.58	0.704	0.69883	0.971429	0.683333	0.884615	0.7675	0.784615	0.930296	0.911667	1	0.933333	0.78605	0.635714	0.675	0.602857
	SVM	1	0.5	0.744	0.795322	0.971429	0.5	0.853846	0.974167	0.923077	0.951232	0.976	1	0.933333	0.792101	0.901905	0.675	0.584762
EO	DA	0.945538	0.55	0.584	0.559064	0.778571	0.583333	0.692308	0.895833	0.723077	0.937438	0.951667	1	0.822222	0.769244	0.842857	0.475	0.515238
	EOL	0.961538	0.58	0.752	0.622807	0.889286	0.533333	0.661538	0.8175	0.830769	0.88202	0.959667	1	0.6	0.682353	0.757143	0.425	0.544286
	KNN	0.953231	0.62	0.824	0.719883	0.892857	0.683333	0.758974	0.895833	0.938462	0.888916	0.926667	1	0.844444	0.815462	0.74381	0.775	0.603333
	NB	0.945231	0.52	0.696	0.740936	0.810714	0.55	0.771795	0.819167	0.8	0.930296	0.967333	1	0.822222	0.786218	0.655238	0.575	0.592857
	SVM	0.960923	0.54	0.752	0.731579	0.889286	0.65	0.775641	0.935	0.923077	0.930542	0.967667	1	0.844444	0.815294	0.843333	0.575	0.49619
GNDO	DA	1	0.55	0.8	0.784795	0.971429	0.683333	0.838462	0.974167	0.907692	0.958128	0.976	1	0.955556	0.769076	0.931429	0.7	0.575238
	EOL	0.992308	0.61	0.664	0.764327	0.885714	0.45	0.823077	0.844167	0.815385	0.90197	0.935	1	0.888889	0.723025	0.901905	0.525	0.60381
	KNN	0.984308	0.62	0.784	0.698246	0.942857	0.666667	0.870513	0.935833	0.846154	0.951232	0.976	1	0.844444	0.809244	0.821429	0.75	0.604286
	NB	0.976308	0.54	0.72	0.730994	0.860714	0.616667	0.869231	0.780833	0.8	0.916502	0.919667	1	0.933333	0.774454	0.645238	0.7	0.602857
	SVM	1	0.54	0.768	0.816374	0.971429	0.566667	0.885897	0.974167	0.907692	0.958128	0.976	1	0.933333	0.792269	0.881905	0.7	0.584762
HGSO	DA	0.897846	0.57	0.808	0.635673	0.885714	0.583333	0.64359	0.7425	0.723077	0.902709	0.975667	1	0.666667	0.682017	0.687143	0.55	0.584286
	EOL	0.867077	0.58	0.752	0.612865	0.885714	0.6	0.529487	0.818333	0.753846	0.854187	0.814	1	0.6	0.774958	0.754762	0.5	0.60381
	KNN	0.929231	0.59	0.752	0.698246	0.914286	0.683333	0.658974	0.883333	0.830769	0.916502	0.96	1	0.777778	0.803697	0.802857	0.675	0.762381
	NB	0.898154	0.6	0.784	0.654971	0.885714	0.633333	0.644872	0.8475	0.707692	0.902956	0.951333	1	0.688889	0.820672	0.645238	0.575	0.642381
	SVM	0.897846	0.61	0.808	0.763158	0.942857	0.533333	0.628205	0.935	0.830769	0.902463	0.968	1	0.666667	0.734286	0.784286	0.625	0.59381
HHO	DA	0.899077	0.66	0.808	0.601754	0.607143	0.616667	0.764103	0.819167	0.830769	0.902463	0.911667	1	0.622222	0.77479	0.78381	0.5	0.535238
	EOL	0.844	0.56	0.712	0.666082	0.614286	0.683333	0.633333	0.779167	0.692308	0.853941	0.814	1	0.6	0.757143	0.578571	0.625	0.532857
	KNN	0.883077	0.62	0.808	0.794152	0.689286	0.733333	0.696154	0.819167	0.738462	0.90936	0.911667	1	0.577778	0.797815	0.77381	0.675	0.574286
	NB	0.891077	0.55	0.808	0.708187	0.657143	0.65	0.764103	0.831667	0.815385	0.895567	0.855	1	0.577778	0.792437	0.63619	0.75	0.563333
	SVM	0.913846	0.63	0.808	0.731579	0.689286	0.566667	0.632051	0.7925	0.876923	0.90936	0.92	1	0.6	0.791933	0.794286	0.6	0.584286
MPA	DA	0.953538	0.53	0.76	0.676023	0.803571	0.616667	0.724359	0.909167	0.815385	0.88202	0.813667	1	0.955556	0.728571	0.78381	0.625	0.635238
	EOL	0.976308	0.49	0.768	0.74152	0.860714	0.516667	0.676923	0.743333	0.861538	0.860837	0.862667	1	0.866667	0.745378	0.685238	0.625	0.564286
	KNN	0.976615	0.65	0.768	0.82807	0.889286	0.666667	0.614103	0.91	0.8	0.902709	0.886333	1	0.933333	0.797815	0.775714	0.675	0.672857
	NB	0.976615	0.53	0.704	0.676023	0.832143	0.583333	0.662821	0.781667	0.738462	0.888916	0.878333	1	0.955556	0.722689	0.71381	0.625	0.584286
	SVM	0.976615	0.53	0.808	0.795322	0.917857	0.383333	0.741026	0.923333	0.876923	0.888916	0.878667	1	0.977778	0.751597	0.774286	0.6	0.66381
MRFO	DA	0.953538	0.65	0.8	0.718129	0.942857	0.666667	0.775641	0.6875	0.769231	0.923645	0.944	1	0.777778	0.785546	0.902857	0.775	0.594762
	EOL	0.836308	0.56	0.696	0.646199	0.857143	0.65	0.707692	0.7675	0.707692	0.84064	0.838333	1	0.8	0.704538	0.69619	0.6	0.564762
	KNN	0.914462	0.7	0.8	0.699415	0.971429	0.766667	0.775641	0.869167	0.753846	0.916256	0.928	1	0.822222	0.814958	0.802381	0.675	0.662857
	NB	0.851385	0.57	0.792	0.636257	0.942857	0.616667	0.742308	0.833333	0.723077	0.909852	0.903333	1	0.822222	0.78	0.664762	0.575	0.604286
	SVM	0.953231	0.66	0.808	0.717544	0.971429	0.5	0.775641	0.934167	0.769231	0.930542	0.944	1	0.911111	0.756639	0.852857	0.6	0.53619
PFA	DA	1	0.56	0.784	0.816959	0.971429	0.7	0.852564	0.961667	0.907692	0.958128	0.976	1	0.933333	0.786218	0.921429	0.65	0.595238
	EOL	0.992308	0.5	0.712	0.82807	0.914286	0.65	0.837179	0.816667	0.861538	0.860591	0.934667	1	0.733333	0.693782	0.871905	0.575	0.555238
	KNN	0.984308	0.63	0.768	0.687135	0.942857	0.7	0.870513	0.948333	0.830769	0.951232	0.984	1	0.844444	0.820672	0.801905	0.775	0.61381
	NB	0.976308	0.59	0.712	0.742105	0.889286	0.633333	0.869231	0.780833	0.8	0.930296	0.911667	1	0.911111	0.774622	0.655238	0.7	0.612857
	SVM	1	0.54	0.744	0.763158	0.946429	0.65	0.852564	0.974167	0.923077	0.951232	0.976	1	0.888889	0.792101	0.882381	0.7	0.594762
PRO	DA	0.984308	0.51	0.632	0.753216	0.860714	0.566667	0.674359	0.948333	0.892308	0.930542	0.952	1	0.777778	0.774286	0.832857	0.575	0.614762
	EOL	0.969231	0.56	0.632	0.665497	1	0.616667	0.726923	0.819167	0.815385	0.854433	0.927333	1	0.711111	0.775294	0.735238	0.55	0.603333
	KNN	0.992	0.61	0.744	0.742105	0.971429	0.633333	0.710256	0.833333	0.861538	0.937192	0.959667	1	0.8	0.803193	0.754286	0.875	0.63381
	NB	0.953231	0.61	0.672	0.74152	0.917857	0.666667	0.758974	0.756667	0.753846	0.930296	0.952	1	0.844444	0.774118	0.645238	0.65	0.612381
	SVM	0.992308	0.6	0.632	0.785965	1	0.583333	0.760256	0.909167	0.907692	0.916502	0.968	1	0.822222	0.797815	0.832857	0.65	0.63381
PSO	DA	1	0.56	0.792	0.806433	0.971429	0.716667	0.902564	0.974167	0.907692	0.958128	0.984	1	0.955556	0.774286	0.911429	0.7	0.625238
	EOL	0.976308	0.62	0.664	0.795322	0.864286	0.633333	0.838462	0.806667	0.846154	0.895074	0.935	1	0.844444	0.69395	0.852857	0.6	0.674286
	KNN	0.976308	0.61	0.776	0.698246	0.971429	0.683333	0.837179	0.883333	0.815385	0.951232	0.968	1	0.822222	0.809244	0.831429	0.75	0.60381
	NB	0.976308	0.56	0.712	0.731579	0.857143	0.633333	0.853846	0.781667	0.8	0.923399	0.927667	1	0.911111	0.780336	0.655238	0.7	0.602857
	SVM	1	0.55	0.768	0.762573	1	0.583333	0.902564	0.974167	0.923077	0.958128	0.976	1	0.933333	0.786218	0.882381	0.7	0.624762
SMA	DA	1	0.65	0.784	0.690058	0.828571	0.666667	0.644872	0.921667	0.892308	0.889409	0.927667	1	0.888889	0.774454	0.782857	0.675	0.59381
	EOL	1	0.54	0.704	0.709942	0.746429	0.6	0.625641	0.923333	0.861538	0.832759	0.943333	1	0.955556	0.739832	0.723333	0.55	0.534286
	KNN	1	0.66	0.776	0.797076	0.914286	0.683333	0.642308	0.884167	0.907692	0.868473	0.935333	1	0.955556	0.745882	0.774762	0.7	0.555714
	NB	0.992	0.58	0.776	0.656725	0.885714	0.6	0.596154	0.820833	0.907692	0.875369	0.959333	1	0.977778	0.774286	0.69381	0.65	0.575238
	SVM	1	0.65	0.808	0.666082	0.885714	0.666667	0.629487	0.896667	0.907692	0.896305	0.943333	1	0.933333	0.791933	0.842381	0.675	0.564286
