# Supplementary material for: Feature Selection of OMIC Data by Ensemble Swarm Intelligence Based Approaches
Source: Front Genet. 2022 Mar 8;12:793629. doi: 10.3389/fgene.2021.793629 (PMC8957794; doi:10.3389/fgene.2021.793629)
Supplement: Supplementary file 2 [file Table3.XLSX]

## Sheet: Sheet1
Supplementary Table S2. The performance of baseline swarm intelligence algorithms and classifiers on transcriptome datasets (Leave-one-out CV)
Method	Classifiers	Dataset
		ALL1	ALL2	ALL3	ALL4	Adenoma	CNS	Colon	DLBCL	Gastric	Gastric1	Gastric2	Leukaemia	Lymphoma	Myeloma	Prostate	Stroke	T1D
ACO	DA	0.9375	0.6	0.6	0.666667	0.666667	0.616667	0.774194	0.844156	0.769231	0.9375	0.927419	1	0.6	0.797688	0.54902	0.775	0.613861
	EOL	0.914062	0.49	0.784	0.763441	0.888889	0.616667	0.83871	0.818182	0.738462	0.868056	0.943548	1	0.711111	0.745665	0.72549	0.575	0.544554
	KNN	0.96875	0.63	0.8	0.795699	0.805556	0.633333	0.83871	0.857143	0.815385	0.916667	0.951613	1	0.755556	0.797688	0.735294	0.7	0.594059
	NB	0.960938	0.49	0.64	0.698925	0.861111	0.6	0.790323	0.779221	0.738462	0.916667	0.91129	1	0.711111	0.774566	0.696078	0.525	0.613861
	SVM	0.976562	0.53	0.656	0.752688	0.861111	0.533333	0.822581	0.883117	0.861538	0.958333	0.967742	1	0.822222	0.791908	0.852941	0.75	0.693069
ASO	DA	1	0.52	0.76	0.774194	0.972222	0.65	0.83871	0.974026	0.923077	0.951389	0.975806	1	0.911111	0.797688	0.921569	0.65	0.623762
	EOL	0.976562	0.57	0.712	0.774194	0.916667	0.566667	0.758065	0.779221	0.692308	0.854167	0.935484	1	0.8	0.699422	0.745098	0.775	0.475248
	KNN	1	0.59	0.776	0.741935	0.916667	0.683333	0.822581	0.974026	0.784615	0.951389	0.967742	1	0.866667	0.786127	0.833333	0.7	0.673267
	NB	0.984375	0.52	0.656	0.72043	0.944444	0.65	0.822581	0.766234	0.769231	0.930556	0.951613	1	0.933333	0.780347	0.637255	0.65	0.683168
	SVM	1	0.53	0.728	0.795699	0.972222	0.55	0.822581	0.987013	0.923077	0.944444	0.975806	1	0.911111	0.780347	0.931373	0.65	0.613861
EO	DA	0.953125	0.5	0.624	0.612903	0.833333	0.65	0.774194	0.909091	0.8	0.930556	0.951613	1	0.8	0.739884	0.901961	0.55	0.544554
	EOL	0.960938	0.68	0.784	0.688172	0.916667	0.566667	0.629032	0.883117	0.815385	0.881944	0.951613	1	0.755556	0.786127	0.656863	0.45	0.643564
	KNN	0.96875	0.64	0.832	0.806452	0.888889	0.633333	0.774194	0.935065	0.923077	0.881944	0.935484	1	0.844444	0.815029	0.803922	0.775	0.643564
	NB	0.945312	0.48	0.72	0.752688	0.805556	0.55	0.677419	0.818182	0.830769	0.923611	0.967742	1	0.844444	0.768786	0.647059	0.5	0.643564
	SVM	0.96875	0.48	0.752	0.72043	0.888889	0.666667	0.758065	0.922078	0.923077	0.923611	0.951613	1	0.822222	0.809249	0.862745	0.55	0.554455
GNDO	DA	1	0.48	0.76	0.827957	0.972222	0.633333	0.83871	0.974026	0.923077	0.951389	0.967742	1	0.933333	0.797688	0.931373	0.675	0.633663
	EOL	0.992188	0.63	0.64	0.806452	0.972222	0.75	0.790323	0.831169	0.861538	0.944444	0.951613	1	0.755556	0.791908	0.872549	0.35	0.39604
	KNN	0.984375	0.59	0.76	0.741935	0.972222	0.616667	0.83871	0.961039	0.815385	0.951389	0.967742	1	0.888889	0.791908	0.843137	0.725	0.653465
	NB	0.976562	0.47	0.656	0.763441	0.861111	0.566667	0.854839	0.792208	0.769231	0.916667	0.943548	1	0.911111	0.763006	0.637255	0.65	0.683168
	SVM	1	0.51	0.736	0.774194	0.972222	0.483333	0.854839	0.987013	0.923077	0.958333	0.967742	1	0.911111	0.797688	0.921569	0.65	0.633663
HGSO	DA	0.914062	0.55	0.808	0.677419	0.916667	0.6	0.645161	0.792208	0.646154	0.881944	0.975806	1	0.666667	0.757225	0.72549	0.55	0.60396
	EOL	0.945312	0.54	0.776	0.655914	0.833333	0.583333	0.483871	0.883117	0.769231	0.895833	0.927419	1	0.622222	0.791908	0.686275	0.55	0.584158
	KNN	0.921875	0.65	0.76	0.688172	0.888889	0.65	0.596774	0.883117	0.815385	0.916667	0.967742	1	0.733333	0.82659	0.862745	0.65	0.732673
	NB	0.914062	0.49	0.792	0.698925	0.888889	0.616667	0.596774	0.792208	0.723077	0.902778	0.951613	1	0.555556	0.786127	0.627451	0.6	0.623762
	SVM	0.914062	0.54	0.808	0.763441	0.944444	0.516667	0.612903	0.961039	0.8	0.888889	0.975806	1	0.666667	0.768786	0.813725	0.575	0.584158
HHO	DA	0.898438	0.64	0.808	0.602151	0.5	0.633333	0.774194	0.805195	0.907692	0.902778	0.879032	1	0.577778	0.774566	0.794118	0.525	0.524752
	EOL	0.867188	0.55	0.704	0.741935	0.555556	0.7	0.516129	0.805195	0.630769	0.861111	0.895161	1	0.666667	0.739884	0.754902	0.55	0.623762
	KNN	0.890625	0.64	0.784	0.763441	0.611111	0.7	0.725806	0.844156	0.830769	0.902778	0.903226	1	0.733333	0.797688	0.803922	0.6	0.663366
	NB	0.890625	0.52	0.808	0.688172	0.638889	0.6	0.774194	0.831169	0.723077	0.895833	0.83871	1	0.6	0.757225	0.598039	0.725	0.594059
	SVM	0.890625	0.64	0.808	0.763441	0.5	0.533333	0.612903	0.753247	0.938462	0.909722	0.879032	1	0.511111	0.791908	0.803922	0.475	0.564356
MPA	DA	0.953125	0.58	0.76	0.688172	0.833333	0.566667	0.725806	0.935065	0.846154	0.875	0.806452	1	0.933333	0.66474	0.813725	0.575	0.544554
	EOL	0.953125	0.56	0.76	0.698925	0.833333	0.5	0.629032	0.831169	0.830769	0.895833	0.83871	1	0.844444	0.780347	0.735294	0.6	0.653465
	KNN	0.976562	0.66	0.76	0.817204	0.888889	0.666667	0.645161	0.896104	0.846154	0.895833	0.903226	1	0.911111	0.803468	0.77451	0.7	0.712871
	NB	0.96875	0.43	0.72	0.709677	0.888889	0.566667	0.677419	0.766234	0.769231	0.888889	0.887097	1	0.933333	0.705202	0.686275	0.625	0.643564
	SVM	0.976562	0.58	0.808	0.752688	0.888889	0.65	0.741935	0.935065	0.861538	0.881944	0.879032	1	0.977778	0.739884	0.794118	0.55	0.653465
MRFO	DA	0.976562	0.66	0.792	0.677419	0.944444	0.6	0.758065	0.61039	0.738462	0.930556	0.935484	1	0.755556	0.763006	0.901961	0.825	0.633663
	EOL	0.851562	0.62	0.752	0.655914	0.944444	0.516667	0.66129	0.805195	0.8	0.854167	0.919355	1	0.711111	0.780347	0.666667	0.575	0.643564
	KNN	0.921875	0.67	0.784	0.677419	0.944444	0.733333	0.709677	0.922078	0.815385	0.9375	0.943548	1	0.822222	0.809249	0.852941	0.625	0.683168
	NB	0.867188	0.63	0.776	0.591398	0.944444	0.633333	0.66129	0.818182	0.707692	0.909722	0.903226	1	0.777778	0.786127	0.637255	0.6	0.574257
	SVM	0.976562	0.62	0.808	0.677419	0.944444	0.366667	0.758065	0.961039	0.830769	0.930556	0.943548	1	0.933333	0.780347	0.862745	0.725	0.584158
PFA	DA	1	0.55	0.768	0.806452	0.972222	0.666667	0.822581	0.974026	0.923077	0.951389	0.975806	1	0.911111	0.809249	0.941176	0.675	0.623762
	EOL	0.992188	0.46	0.704	0.752688	0.888889	0.483333	0.790323	0.831169	0.846154	0.8125	0.959677	1	0.822222	0.687861	0.901961	0.45	0.415842
	KNN	0.992188	0.62	0.792	0.731183	0.972222	0.683333	0.83871	0.974026	0.8	0.958333	0.967742	1	0.822222	0.803468	0.833333	0.7	0.653465
	NB	0.976562	0.49	0.648	0.752688	0.916667	0.6	0.83871	0.779221	0.769231	0.923611	0.935484	1	0.911111	0.768786	0.637255	0.65	0.683168
	SVM	1	0.54	0.728	0.774194	0.972222	0.533333	0.83871	0.987013	0.923077	0.944444	0.967742	1	0.888889	0.815029	0.911765	0.675	0.623762
PRO	DA	0.992188	0.53	0.632	0.795699	0.944444	0.516667	0.693548	0.922078	0.923077	0.909722	0.943548	1	0.733333	0.774566	0.784314	0.6	0.613861
	EOL	0.960938	0.55	0.664	0.623656	1	0.566667	0.693548	0.753247	0.876923	0.868056	0.862903	1	0.644444	0.791908	0.715686	0.625	0.594059
	KNN	0.976562	0.62	0.752	0.763441	0.972222	0.583333	0.645161	0.896104	0.876923	0.951389	0.959677	1	0.755556	0.809249	0.784314	0.825	0.683168
	NB	0.960938	0.54	0.68	0.763441	0.916667	0.566667	0.758065	0.792208	0.8	0.923611	0.943548	1	0.911111	0.780347	0.627451	0.6	0.693069
	SVM	0.992188	0.57	0.656	0.784946	1	0.616667	0.774194	0.922078	0.892308	0.916667	0.975806	1	0.844444	0.791908	0.843137	0.675	0.643564
PSO	DA	1	0.52	0.784	0.817204	0.972222	0.65	0.870968	0.974026	0.923077	0.951389	0.967742	1	0.933333	0.791908	0.931373	0.65	0.613861
	EOL	0.984375	0.49	0.656	0.827957	0.861111	0.483333	0.725806	0.779221	0.753846	0.861111	0.927419	1	0.777778	0.716763	0.813725	0.3	0.564356
	KNN	0.984375	0.56	0.776	0.731183	0.944444	0.666667	0.806452	0.948052	0.784615	0.958333	0.967742	1	0.777778	0.803468	0.843137	0.7	0.673267
	NB	0.976562	0.5	0.648	0.741935	0.916667	0.6	0.83871	0.766234	0.769231	0.923611	0.951613	1	0.933333	0.780347	0.637255	0.65	0.683168
	SVM	1	0.53	0.736	0.774194	0.972222	0.483333	0.854839	0.987013	0.923077	0.951389	0.975806	1	0.911111	0.809249	0.921569	0.675	0.663366
SMA	DA	1	0.65	0.8	0.709677	0.861111	0.633333	0.629032	0.909091	0.907692	0.881944	0.927419	1	0.888889	0.780347	0.784314	0.65	0.613861
	EOL	1	0.52	0.688	0.741935	0.861111	0.666667	0.516129	0.909091	0.861538	0.875	0.927419	1	0.955556	0.682081	0.715686	0.45	0.554455
	KNN	1	0.71	0.784	0.795699	0.888889	0.633333	0.580645	0.883117	0.923077	0.868056	0.935484	1	0.933333	0.791908	0.823529	0.7	0.643564
	NB	0.992188	0.6	0.8	0.645161	0.888889	0.583333	0.596774	0.818182	0.907692	0.881944	0.943548	1	0.911111	0.791908	0.686275	0.575	0.554455
	SVM	1	0.65	0.808	0.709677	0.888889	0.633333	0.612903	0.883117	0.907692	0.895833	0.935484	1	0.866667	0.791908	0.862745	0.65	0.564356
