# Supplementary material for: Feature Selection of OMIC Data by Ensemble Swarm Intelligence Based Approaches
Source: Front Genet. 2022 Mar 8;12:793629. doi: 10.3389/fgene.2021.793629 (PMC8957794; doi:10.3389/fgene.2021.793629)
Supplement: Supplementary file 3 [file Table4.XLSX]

## Sheet: Sheet1
Supplementary Table S4. The number of features selected by six baseline swarm intelligence algorithms on transcriptome datasets
Method	ALL1	ALL2	ALL3	ALL4	Adenoma	CNS	Colon	DLBCL	Gastric	Gastric1	Gastric2	Leukaemia	Lymphoma	Myeloma	Prostate	Stroke	T1D	Average Feature Numbers
SMA	1	3	5	10	1	3	2	5	2	3	2	1	3	6	19	2	1	4.05882
PFA	6047	6206	6105	6084	3535	3467	922	3419	11145	10686	10884	3379	1939	6202	6069	26822	27112	8236.65
ASO	5823	6158	5802	5891	3452	3452	913	3442	10645	10408	10733	3264	1861	6157	5996	26182	25419	7976.35
GNDO	5984	6163	5986	6018	3551	3430	914	3353	11132	10801	10804	3336	1915	6142	6137	26723	26673	8180.12
HGSO	11	383	4	54	4	2	4	43	24	14	30	1	12	250	59	18	20	54.8824
PSO	5970	6055	5960	6132	3490	3354	890	3353	10677	10519	10119	3307	1847	6057	5889	26074	25942	7978.53
