# Supplementary material for: Feature Selection of OMIC Data by Ensemble Swarm Intelligence Based Approaches
Source: Front Genet. 2022 Mar 8;12:793629. doi: 10.3389/fgene.2021.793629 (PMC8957794; doi:10.3389/fgene.2021.793629)
Supplement: Supplementary file 4 [file Table1.XLSX]

## Sheet: Sheet1
Supplementary Table S1. The datasets used in this study
ID	Type	Dataset	Samples	Features	Summary
1	Transcriptome	DLBCL	77	7129	DLBCL patients (58) and follicular lymphoma (19)
2	Transcriptome	Pros (Prostate)	102	12625	prostate (52) and non-prostate (50)
3	Transcriptome	Colon	62	2000	tumour (40) and normal (22)
4	Transcriptome	Leuk (Leukaemia)	72	7129	ALL (47) and AML (25)
5	Transcriptome	Mye (Myeloma)	173	12625	presence (137) and absence (36) of focallesions of bone
6	Transcriptome	ALL1	128	12625	B-cell (95) and T-cell (33)
7	Transcriptome	ALL2	100	12625	Patients that did (65) and did not (35) relapse
8	Transcriptome	ALL3	125	12625	with (24) and without (101) multidrug resistance
9	Transcriptome	ALL4	93	12625	with (26) and without (67) the t(9;22) chromosome translocation
10	Transcriptome	CNS	60	7129	medulloblastoma survivors (39) and treatment failures (21)
11	Transcriptome	Lym (Lymphoma)	45	4026	germinalcentre (22) and activated B-like DLBCL (23)
12	Transcriptome	Adeno (Adenoma)	36	7457	colon adenocarcinoma (18) and normal (18)
13	Transcriptome	Gas (Gastric)	65	22645	tumors (29) and non-malignants (36)
14	Transcriptome	Gas1 (Gastric1)	144	22283	non-cardia (72) of gastric and normal (72)
15	Transcriptome	Gas2 (Gastric2)	124	22283	cardia (62) of gastric and normal (62)
16	Transcriptome	T1D	101	54675	T1D (57) and healthy (44)
17	Transcriptome	Stroke	40	54675	ischemic stroke (20) and control (20)
18	Methylation	GSE103186	191	467971	gastric intestinal metaplasia(130) and normal (61)
19	Methylation	GSE139032	154	27578	adenocarcinomas (77) and control (77)
20	Methylation	GSE139404	60	464012	colorectal cancer (40) and normal (20)
21	Methylation	GSE144910	88	768268	schizophrenia (44) and control (44)
22	Methylation	GSE164269	79	408768	malignant pleural mesothelioma (33) and control (46)
23	Methylation	GSE166787	56	458475	normal (28) and type 2 diabetes (28)
24	Methylation	GSE173330	545	37554	whale (254) and dolphin (291)
25	Methylation	GSE174613	82	121944	bone metastasis (70) and non-malignant (12)
26	Methylation	GSE74845	216	470425	Fimbria (110) and proximal (106)
27	Methylation	GSE80970	286	485577	Alzheimer’s Disease samples (148) and control (138)
