# Supplementary material for: Feature Selection of OMIC Data by Ensemble Swarm Intelligence Based Approaches
Source: Front Genet. 2022 Mar 8;12:793629. doi: 10.3389/fgene.2021.793629 (PMC8957794; doi:10.3389/fgene.2021.793629)
Supplement: Supplementary file 5 [file Table5.XLSX]

## Sheet: Sheet1
Supplementary Table S5. The performance of other evaluation index of top three swarm intelligence algorithms on Methylation datasets
Method		Data				Precision			Recall			F1-Score			AUC ROC
SMA		GSE103186	GSE103186	GSE103186	GSE103186	0.911455	0.911455	0.911455	0.846154	0.846154	0.846154	0.876011	0.876011	0.876011	0.844477	0.844477	0.844477
		GSE139032	GSE139032	GSE139032	GSE139032	1	1	1	0.935	0.935	0.935	0.965484	0.965484	0.965484	0.977222	0.977222	0.977222
		GSE139404	GSE139404	GSE139404	GSE139404	0.9	0.9	0.9	0.875	0.875	0.875	0.882465	0.882465	0.882465	0.825	0.825	0.825
		GSE144910	GSE144910	GSE144910	GSE144910	0.54596	0.54596	0.54596	0.638889	0.638889	0.638889	0.584878	0.584878	0.584878	0.579321	0.579321	0.579321
		GSE164269	GSE164269	GSE164269	GSE164269	0.833333	0.833333	0.833333	0.552381	0.552381	0.552381	0.648531	0.648531	0.648531	0.717407	0.717407	0.717407
		GSE166787	GSE166787	GSE166787	GSE166787	0.683333	0.683333	0.683333	0.613333	0.613333	0.613333	0.64	0.64	0.64	0.766667	0.766667	0.766667
		GSE173330	GSE173330	GSE173330	GSE173330	0.976661	0.976661	0.976661	1	1	1	0.988149	0.988149	0.988149	0.996347	0.996347	0.996347
		GSE174613	GSE174613	GSE174613	GSE174613	0.931282	0.931282	0.931282	0.914286	0.914286	0.914286	0.919295	0.919295	0.919295	0.709524	0.709524	0.709524
		GSE74845	GSE74845	GSE74845	GSE74845	0.651729	0.651729	0.651729	0.690909	0.690909	0.690909	0.669669	0.669669	0.669669	0.673829	0.673829	0.673829
		GSE80970	GSE80970	GSE80970	GSE80970	0.570915	0.570915	0.570915	0.635402	0.635402	0.635402	0.6	0.6	0.6	0.590872	0.590872	0.590872
PFA		GSE103186	GSE103186	GSE103186	GSE103186	0.960923			0.876923			0.915062			0.930917	0.930917	0.930917
		GSE139032	GSE139032	GSE139032	GSE139032	0.797857			0.635833			0.576687			0.669056	0.669056	0.669056
		GSE139404	GSE139404	GSE139404	GSE139404	0.857778			0.9			0.854902			0.6	0.6	0.6
		GSE144910	GSE144910	GSE144910	GSE144910	0.509231			0.705556			0.588588			0.594753	0.594753	0.594753
		GSE164269	GSE164269	GSE164269	GSE164269	1	1	1	0.119048			0.212766			0.617143	0.617143	0.617143
		GSE166787	GSE166787	GSE166787	GSE166787	1	1	1	0.886667			0.931818			1	1	1
		GSE173330	GSE173330	GSE173330	GSE173330	1	1	1	0.996552			0.998261			0.999932	0.999932	0.999932
		GSE174613	GSE174613	GSE174613	GSE174613	1	1	1	0.971429			0.984615			1	1	1
		GSE74845	GSE74845	GSE74845	GSE74845	0.64735			0.781818			0.70427			0.777548	0.777548	0.777548
		GSE80970	GSE80970	GSE80970	GSE80970	0.685678			0.721609			0.701803			0.544634	0.544634	0.544634
HGSO		GSE103186	GSE103186	GSE103186	GSE103186	0.935847	0.935847	0.935847	0.884615	0.884615	0.884615	0.907571	0.907571	0.907571	0.930375	0.930375	0.930375
		GSE139032	GSE139032	GSE139032	GSE139032	0.975	0.975	0.975	0.936667	0.936667	0.936667	0.953462	0.953462	0.953462	0.960833	0.960833	0.960833
		GSE139404	GSE139404	GSE139404	GSE139404	0.871111	0.871111	0.871111	0.825	0.825	0.825	0.829407	0.829407	0.829407	0.8625	0.8625	0.8625
		GSE144910	GSE144910	GSE144910	GSE144910	0.533853	0.533853	0.533853	0.45	0.45	0.45	0.466316	0.466316	0.466316	0.569444	0.569444	0.569444
		GSE164269	GSE164269	GSE164269	GSE164269	0.648571	0.648571	0.648571	0.557143	0.557143	0.557143	0.591868	0.591868	0.591868	0.745185	0.745185	0.745185
		GSE166787	GSE166787	GSE166787	GSE166787	0.96	0.96	0.96	0.746667	0.746667	0.746667	0.83	0.83	0.83	0.948889	0.948889	0.948889
		GSE173330	GSE173330	GSE173330	GSE173330	0.983763	0.983763	0.983763	0.996552	0.996552	0.996552	0.989914	0.989914	0.989914	0.998851	0.998851	0.998851
		GSE174613	GSE174613	GSE174613	GSE174613	0.986667	0.986667	0.986667	1	1	1	0.993103	0.993103	0.993103	0.9	0.9	0.9
		GSE74845	GSE74845	GSE74845	GSE74845	0.66205	0.66205	0.66205	0.818182	0.818182	0.818182	0.726929	0.726929	0.726929	0.773711	0.773711	0.773711
		GSE80970	GSE80970	GSE80970	GSE80970	0.592203	0.592203	0.592203	0.797241	0.797241	0.797241	0.678652	0.678652	0.678652	0.612599	0.612599	0.612599
